# Supplementary material for: A prediction and imputation method for marine animal movement data
Source: PeerJ Comput Sci. 2021 Aug 3;7:e656. doi: 10.7717/peerj-cs.656 (PMC8356650; doi:10.7717/peerj-cs.656)
Supplement: Supplemental Information 1 [file peerj-cs-07-656-s001.zip]

Archive with 7 entries (3 files):
- trajectory_demo/
- trajectory_demo/trajectory_demo/
- trajectory_demo/trajectory_demo/code/
- trajectory_demo/trajectory_demo/code/demo.ipynb
- trajectory_demo/trajectory_demo/data/
- trajectory_demo/trajectory_demo/data/0.npy
- trajectory_demo/trajectory_demo/data/Description.txt
